# Supplementary material for: An Interactive Approach to Teaching the Clinical Applications of Autonomy and Justice in the Context of Discharge Decision-Making
Source: MedEdPORTAL. 2020 Oct 16;16:10992. doi: 10.15766/mep_2374-8265.10992 (PMC7566224; doi:10.15766/mep_2374-8265.10992)
Supplement: Supplementary file 1 — Facilitator Guide.docxInstructions for Creating Interactive Table.docxStudent Handout.docxPretest.docxPosttest and Feedback Form.docx [file mep_2374-8265.10992-s001.zip]

Archive with 6 entries (6 files):
- A. Facilitator Guide.docx
- B. Instructions for Creating Interactive Table.docx
- C. Student Handout.docx
- D. Pretest.docx
- E. Posttest and Feedback Form.docx
- _Educational_Summary_Report_10992.pdf
